# Supplementary material for: The Gut Microbiota–Metabolic Axis: Emerging Insights from Human and Experimental Studies on Type 2 Diabetes Mellitus—A Narrative Review
Source: Medicina (Kaunas). 2025 Nov 11;61(11):2017. doi: 10.3390/medicina61112017 (PMC12654423; doi:10.3390/medicina61112017)
Supplement: Supplementary file 1 [file medicina-61-02017-s001.zip]

Archive with 1 entries (1 files):
- medicina-3941311-supplementary.pdf
